# Supplementary material for: The connections of neocortical pyramidal cells can implement the learning of new categories, attractor memory, and top–down recall and attention
Source: Brain Struct Funct. 2021 Aug 4;226(8):2523–36. doi: 10.1007/s00429-021-02347-z (PMC8448704; doi:10.1007/s00429-021-02347-z)
Supplement: Supplementary file 1 — Supplementary file1 (ZIP 6 kb) [file 429_2021_2347_MOESM1_ESM.zip]

Archive with 4 entries (3 files):
- MatlabSoftware/
- MatlabSoftware/CompetitiveAttractorBPNetDemo.m
- MatlabSoftware/NormVeclen.m
- MatlabSoftware/spars.m
