# Supplementary material for: The connections of neocortical pyramidal cells can implement the learning of new categories, attractor memory, and top–down recall and attention
Source: Brain Struct Funct. 2021 Aug 4;226(8):2523–36. doi: 10.1007/s00429-021-02347-z (PMC8448704; doi:10.1007/s00429-021-02347-z)
Supplement: Supplementary file 1 — Supplementary file1 (ZIP 6 kb) [file 429_2021_2347_MOESM1_ESM.zip › MatlabSoftware/NormVeclen.m]

function [vector] = NormVeclen(vector)
    % NormVeclen ignores elements with a value of NoSyn indicating a missing value e.g. synapse
    N = length(vector);
    NoSyn = -0.001;
    sumsq = 0;
    for s = 1 : N
        if vector(s) ~= NoSyn
            sumsq = sumsq + vector(s) * vector(s);
        end
    end
    scale = sqrt(sumsq);
    for s = 1 : N
        if vector(s) ~= NoSyn
            vector(s) = vector(s) / scale;
        end
    end
end
