# Supplementary material for: The connections of neocortical pyramidal cells can implement the learning of new categories, attractor memory, and top–down recall and attention
Source: Brain Struct Funct. 2021 Aug 4;226(8):2523–36. doi: 10.1007/s00429-021-02347-z (PMC8448704; doi:10.1007/s00429-021-02347-z)
Supplement: Supplementary file 1 — Supplementary file1 (ZIP 6 kb) [file 429_2021_2347_MOESM1_ESM.zip › MatlabSoftware/spars.m]

function [ sparseness ] = spars(Rate)
% Calculates sparseness a of a firing rate vector, Rolls and Treves 1998
%   Detailed explanation goes here
    N = floor(length(Rate));
    h_av = 0; % calc sparseness of the firing Rate representation of Rate 
    h2_av = 0;
    for neuron = 1 : N
        h_av = h_av + Rate(neuron) / N;
        h2_av = h2_av + (Rate(neuron) * Rate(neuron) / N);
    end
    sparseness =  h_av * h_av / h2_av;
end
